# Supplementary material for: “Avoidance” Is Not “Escape”: The Impact of Avoidant Job Crafting on Work Disengagement
Source: Behav Sci (Basel). 2025 May 1;15(5):611. doi: 10.3390/bs15050611 (PMC12109130; doi:10.3390/bs15050611)
Supplement: Supplementary file 1 [file behavsci-15-00611-s001.zip]

Archive with 1 entries (1 files):
- behavsci-3521967-supplementary.pdf
